# Supplementary material for: Melatonin Postharvest Treatment in Leafy ‘Fino’ Lemon Maintains Quality and Bioactive Compounds
Source: Foods. 2023 Aug 7;12(15):2979. doi: 10.3390/foods12152979 (PMC10418853; doi:10.3390/foods12152979)
Supplement: Supplementary file 1 [file foods-12-02979-s001.zip]

Archive with 1 entries (1 files):
- foods-2526734-supplementary.pdf
